# Supplementary material for: PE_PGRS3 ensures provision of the vital phospholipids cardiolipin and phosphatidylinositols by promoting the interaction between M. tuberculosis and host cells
Source: Virulence. 2021 Mar 23;12(1):868–84. doi: 10.1080/21505594.2021.1897247 (PMC8007152; doi:10.1080/21505594.2021.1897247)
Supplement: Supplemental Material [file KVIR_A_1897247_SM7177.zip]

Archive with 4 entries (4 files):
- cap.Document.rtf
- Supplementary Figure 1.tif
- Supplementary Figure 2.tif
- Supplementary Figure 3.tif
